# Supplementary material for: Stimulation of GHRH Neuron Axon Growth by Leptin and Impact of Nutrition during Suckling in Mice
Source: Nutrients. 2023 Feb 21;15(5):1077. doi: 10.3390/nu15051077 (PMC10005278; doi:10.3390/nu15051077)
Supplement: Supplementary file 1 [file nutrients-15-01077-s001.zip]

Archive with 1 entries (1 files):
- nutrients-2161637-supplementary.pdf
